# Supplementary material for: 3D Printing with Marine Gelatin: A Cross-Sector Review of Biomedical, Food, and Health Uses
Source: Mar Drugs. 2026 Jun 16;24(6):217. doi: 10.3390/md24060217 (PMC13301568; doi:10.3390/md24060217)
Supplement: Supplementary file 1 [file marinedrugs-24-00217-s001.zip]

Archive with 1 entries (1 files):
- marinedrugs-4335917-supplementary.pdf
